# Supplementary material for: Simulation and experimental research of electric tractor drive system based on Modelica
Source: PLoS One. 2022 Nov 17;17(11):e0276231. doi: 10.1371/journal.pone.0276231 (PMC9671462; doi:10.1371/journal.pone.0276231)
Supplement: S1 Data — (XLSX) [file pone.0276231.s001.xlsx]

## Sheet: Sheet 1
Simulation results of electric tractor traction performance
Traction force		Traction power		Slip tatio
v(km/h)	FT(kN)	v(km/h)	PT(kW)	v(km/h)
0	10.7457	0	0	0	0.53978
4.28904	10.7457	0.74783	2.25775	2.35816	0.53978
4.63065	10.4435	1.36774	4.05849	4.23925	0.53978
4.85839	10.3105	1.99477	5.86552	4.49576	0.49792
5.05766	10.1413	2.61467	7.64737	4.7309	0.45819
5.36368	9.83909	3.24883	9.41033	4.99453	0.41934
5.57007	9.74842	3.86161	11.2237	5.38643	0.38049
5.84763	9.53686	4.46013	13.0055	5.8282	0.34199
6.0896	9.33135	5.42206	14.6677	6.49798	0.30579
6.16788	9.23766	6.54786	16.2229	7.26039	0.27135
6.36004	9.18024	7.78767	17.7025	8.23656	0.24098
6.9365	8.739	8.88497	18.7288	8.88497	0.22367
7.12154	8.67855	0	0	0	0.22544
7.71224	8.25847	0.95447	2.20108	8.89209	0.22367
7.93286	8.18593	1.80951	3.90738	9.33387	0.21325
8.13213	8.04389	2.62892	5.62626	10.6164	0.19047
8.56626	7.78398	3.49821	7.35774	11.9631	0.16999
8.77265	7.74771	4.31763	9.03256	13.7017	0.15091
8.80111	7.69029	5.09429	10.7577	14.6209	0.14191
0	7.72353	5.93508	12.4829	0	0.14385
5.77646	7.72353	6.74024	14.2081	14.628	0.14209
5.98996	7.67216	7.57391	15.9333	15.1481	0.13838
8.80111	7.68424	8.42182	17.6522	16.5875	0.12796
9.37758	7.36993	8.88497	18.7225	18.0695	0.11772
9.97539	7.09491	9.21986	19.0248	19.5872	0.11012
10.6017	6.82291	9.84689	19.5033	21.0764	0.10147
11.2635	6.57509	10.4597	19.9314	21.5894	0.09776
11.6194	6.39376	11.1508	20.3533	0	0.09741
12.1816	6.20336	11.9275	20.7688	21.5823	0.09758
12.6869	6.04016	12.697	21.0459	22.074	0.09476
13.1637	5.81651	13.3739	21.3103	22.8649	0.09017
13.4911	5.74096	14.3073	21.5999	23.3779	0.08858
13.9608	5.5566	14.7776	21.7133	24.1617	0.08416
14.58	5.38131	0	0	24.8671	0.08169
0	5.36923	1.18248	2.09405	25.7008	0.0778
14.5729	5.36923	2.27978	3.67442	26.5416	0.07445
14.9714	5.26043	3.44121	5.2233	28.0878	0.06915
15.5265	5.05189	4.54564	6.78478	29.6268	0.06438
16.0532	4.92496	5.63582	8.35885	31.173	0.06032
16.8787	4.71643	6.75449	9.94552	32.7477	0.05661
17.505	4.54718	7.82329	11.5196	34.301	0.05308
18.0886	4.42025	8.88497	13.0874	35.8615	0.04973
18.7362	4.25403	9.96802	14.6866	37.4433	0.04796
19.2415	4.15127	11.0724	16.2922	38.2627	0.04602
19.8037	4.03945	12.1341	17.8851
20.3517	3.89741	13.2457	19.4214
20.8641	3.76745	14.2931	21.0144
21.2413	3.66469	14.7776	21.707
21.526	3.58007	15.7538	21.8959
0	3.57403	16.7727	22.0407
21.526	3.57403	17.8273	22.1162
21.953	3.45012	19.4233	22.1162
22.622	3.27483	19.9292	22.1099
23.1344	3.16905	20.6061	21.984
23.6326	3.05118	21.3329	21.6692
24.3585	2.89705	21.9457	21.2474
24.8638	2.77918	0	0
25.3976	2.68247	1.56725	1.88627
25.9171	2.58576	2.99231	3.1833
26.5932	2.44674	4.46013	4.48034
27.191	2.3319	5.86383	5.80886
27.675	2.26239	7.28177	7.13108
28.1162	2.17776	8.67121	8.50367
28.65	2.09616	10.0535	9.81959
29.1624	2.02665	11.4643	11.1796
29.6107	1.95412	12.9535	12.6529
30.0377	1.89367	14.4784	14.1137
30.5359	1.8151	15.8678	15.4737
31.1195	1.7335	17.2501	16.8211
31.5323	1.68514	19.3236	18.8485
32.0945	1.60354	20.6988	20.1644
32.7279	1.51892	21.2688	20.6807
33.3257	1.45848	21.9386	21.2537
33.9164	1.39199	22.8221	20.6996
34.5783	1.31039	23.8909	20.0259
35.2544	1.24692	25.373	19.0688
35.8451	1.18648	26.5629	18.2692
36.4002	1.11999	27.8027	17.4318
36.9767	1.06256	29.0283	16.5881
37.4535	1.01119	30.2467	15.7507
38.0442	0.95074	31.4937	14.9133
		32.762	14.0885
		33.9875	13.2322
		35.2131	12.3822
		36.4315	11.507
		37.4861	10.7577
		38.1986	10.2603
		38.7473	9.90144

## Sheet: Sheet 2
Simulation results of electric tractor transport conditions
Acceleration		Distance		Speed
Time(s)	at(m/s2)	Time(s)	d(km)	Time(s)	v(km/h)
0	0	0	0	0	0
18.8621	0	27.7176	0	19.6181	0
20.6172	0.20511	34.5787	0.01265	20.6999	0.84646
24.3669	0.20511	44.1523	0.03644	21.5113	1.44903
26.1221	0	53.3271	0.06799	22.3226	2.00595
28.1166	0.15093	61.2253	0.10149	23.2241	2.49896
34.3394	0.15093	69.7618	0.14276	24.3961	3.11066
37.2913	0	78.5376	0.18451	27.5513	3.95974
39.1262	0.12676	86.5156	0.22335	28.8134	4.79056
44.4715	0.12676	95.2116	0.26316	30.346	5.61225
46.466	0	103.349	0.30394	31.5179	6.43393
49.4976	0.10448	111.726	0.34181	33.1406	7.27388
60.1882	0.10448	120.582	0.3787	34.4928	8.09557
62.1827	0	129.198	0.40832	38.4594	8.7164
110.131	0	137.575	0.43939	39.992	9.49244
112.045	-0.16965	146.75	0.469	41.8851	10.3141
118.348	-0.16965	156.084	0.49813	43.3275	11.1906
120.183	0	164.78	0.52872	45.0404	11.9666
186.4	0	174.114	0.55979	49.0971	12.6605
189.272	0.10429	182.89	0.5894	50.9001	13.3726
200.202	0.10429	191.985	0.62242	52.7031	14.1943
202.197	0	200.202	0.65931	54.8667	14.9795
249.905	0	209.058	0.70495	56.9402	15.8286
252.059	0.05728	217.993	0.74379	59.4644	16.5498
284.61	0.05709	226.211	0.78311	61.2673	17.1798
287.003	0	234.348	0.82341	110.94	17.1706
314.288	0	242.565	0.85982	112.472	16.1938
316.442	0.06786	249.506	0.8938	113.825	15.3447
333.196	0.06786	257.484	0.93167	114.997	14.5321
334.472	0.04539	263.947	0.96468	116.259	13.7013
335.828	0.03519	272.084	1.00983	118.242	12.8979
336.546	0.02103	278.945	1.05353	119.684	12.2862
337.344	0	286.285	1.10208	187.026	12.2953
344.684	0	293.306	1.15208	189.911	13.0531
346.838	-0.16947	300.486	1.19966	191.894	13.8839
360.241	-0.16947	307.985	1.24821	194.058	14.6691
362.395	-0.25518	314.687	1.29821	195.951	15.4999
368.698	-0.25518	321.867	1.34725	198.025	16.2668
370.373	-0.34127	329.047	1.39822	200.909	17.0428
378.591	-0.34127	335.43	1.4492	205.868	17.1798
380.904	0	341.972	1.50115	249.59	17.1798
400	0	347.875	1.55601	254.188	17.901
		355.215	1.60358	258.425	18.7684
		362.156	1.6531	261.941	19.5262
		371.331	1.69049	265.366	20.2839
		379.628	1.70602	268.702	21.0508
		386.249	1.70651	272.669	21.763
		391.754	1.70651	276.094	22.5299
		397.578	1.70651	279.34	23.2968
				283.667	23.9907
				288.355	24.5476
				296.648	24.5567
				304.852	24.5567
				315.4	24.5567
				318.104	25.0771
				320.989	25.8349
				323.964	26.6383
				326.759	27.4052
				330.815	28.163
				333.52	28.9299
				338.658	29.4686
				345.329	29.4686
				347.132	28.5008
				348.304	27.6791
				349.657	26.8392
				350.829	26.0175
				352.902	25.1958
				354.344	24.3467
				355.516	23.525
				356.688	22.6942
				357.95	21.8725
				359.212	21.0508
				360.384	20.2109
				361.466	19.3892
				362.458	18.5493
				363.179	17.7093
				365.072	16.8968
				365.703	16.0751
				366.695	15.2534
				367.416	14.4226
				368.408	13.6009
				369.039	12.7518
				369.94	11.9118
				370.481	11.0445
				371.202	10.2046
				372.464	8.55206
				373.546	6.89956
				375.079	5.19227
				377.242	3.55803
				378.414	1.87813
				379.676	0

## Sheet: Sheet 3
Traction test results(Traction-Speed)
Traction force	Speed	Traction force	Speed	Traction force	Speed	Traction force	Speed	Traction force	Speed	Traction force	Speed	Traction force	Speed
FT(kN)	v(km/h)	FT(kN)	v(km/h)	FT(kN)	v(km/h)	FT(kN)	v(km/h)	FT(kN)	v(km/h)	FT(kN)	v(km/h)	FT(kN)	v(km/h)
1.63129	32.9344	2.24088	27.5953	3.01597	23.8378	4.1388	18.0742	5.44179	14.306	7.08413	10.8776	8.74115	8.22396
1.65852	32.6159	2.27859	27.2769	3.04739	23.5724	4.18698	17.8937	5.49416	14.1468	7.14069	10.782	8.79561	8.09659
1.70042	32.3187	2.32468	27.0009	3.0872	23.3601	4.23726	17.7239	5.53605	14.0194	7.19516	10.6865	8.84798	8.02229
1.72136	31.9154	2.37076	26.6931	3.127	23.1372	4.29172	17.6284	5.58423	13.9133	7.24753	10.591	8.90454	7.9586
1.76745	31.6076	2.41685	26.3959	3.16889	22.9249	4.33571	17.4373	5.63032	13.7859	7.29781	10.4954	8.95901	7.87369
1.79468	31.2148	2.45246	26.0244	3.20241	22.6702	4.37761	17.2569	5.67431	13.6585	7.35018	10.4105	9.01347	7.78877
1.83868	30.8221	2.49436	25.7272	3.24431	22.4579	4.4216	17.0658	5.72668	13.5524	7.39836	10.2832	9.07003	7.7357
1.87429	30.4294	2.52997	25.4936	3.2862	22.2456	4.46978	16.9066	5.77277	13.4144	7.45073	10.2195	9.12031	7.62955
1.90571	30.0366	2.5593	25.2177	3.32601	22.0439	4.52006	16.7792	5.82514	13.3189	7.5052	10.1027	9.17478	7.56587
1.93504	29.612	2.59281	24.9735	3.3679	21.8317	4.56615	16.5987	5.87961	13.2127	7.55966	10.039	9.23134	7.47034
1.97065	29.2193	2.62424	24.7082	3.39304	21.5663	4.60804	16.3865	5.9215	13.0323	7.61413	9.91166	9.28161	7.34296
2.00417	28.816	2.65566	24.4428	3.43913	21.3859	4.64784	16.1848	5.96968	12.9368	7.67488	9.82674	9.34027	7.25805
2.03768	28.3914	2.6787	24.1668	3.46426	21.1099	4.70022	16.0893	6.01786	12.8412	7.72725	9.68875	9.39683	7.21559
2.06492	27.935	2.70175	23.8803	3.50826	20.9188	4.74002	15.877	6.06186	12.7245	7.78171	9.572	9.44501	7.0776
2.09006	27.5635	2.73317	23.6467	3.53968	20.6747	4.77982	15.6753	6.11004	12.5865	7.83199	9.46585	9.49738	7.03515
2.111	27.1707	2.75621	23.3708	3.56691	20.4412	4.82591	15.5055	6.15612	12.4167	7.88226	9.37032	9.54347	6.929
2.13614	26.8098	2.78763	23.116	3.59205	20.197	4.86361	15.3144	6.2043	12.2681	7.93254	9.25356	9.60003	6.79101
2.16337	26.4277	2.80858	22.84	3.61719	19.9529	4.90341	15.1021	6.2462	12.1513	7.98282	9.18988	9.65449	6.73794
2.17594	26.0031	2.83791	22.5959	3.64861	19.73	4.94531	14.9004	6.29229	12.0239	8.031	9.08373	9.70896	6.61057
2.20737	25.6423	2.86305	22.3412	3.68003	19.4965	4.98302	14.72	6.33837	11.8753	8.08127	8.97759	9.76761	6.5575
2.22203	25.2389	2.88609	22.0652	3.71355	19.2842	5.02282	14.5183	6.38865	11.7373	8.12945	8.85021	9.82417	6.41951
2.24088	24.878	2.90704	21.7892	3.73869	19.0401	5.06053	14.306	6.43683	11.5675	8.17973	8.75468	9.87445	6.26029
2.26602	24.4747	2.92799	21.5238	3.76592	18.8066	5.09195	14.0831	6.47873	11.4189	8.22791	8.6167	9.93101	6.20722
2.27231	24.0182	2.94265	21.2373	3.78058	18.5306	5.12547	13.8496	6.52481	11.2597	8.28028	8.52117	9.97919	6.07985
2.29116	23.6574	2.96151	20.9719	3.8141	18.3077	5.16108	13.6161	6.56881	11.0899	8.33056	8.40441	10.0295	6.01616
2.29744	23.254	2.98245	20.6959	3.83296	18.0529	5.1925	13.3826	6.6128	10.9306	8.37874	8.26642	10.0735	5.85694
2.32258	22.8507	2.99712	20.42	3.84971	17.7876	5.22811	13.1809	6.65888	10.7608	8.42902	8.16028	10.1258	5.74018
2.32049	22.4579	3.00969	20.1334	3.86857	17.5328	5.25535	12.958	6.69868	10.5485	8.4772	8.06475	10.1719	5.62343
2.33725	22.1289	3.02435	19.8574	3.89161	17.2887	5.28467	12.7139	6.73639	10.3468	8.52328	7.92676	10.2222	5.5279
2.34143	21.8423	3.03692	19.592	3.90837	17.0339	5.31191	12.4803	6.76991	10.1346	8.56937	7.75693	10.2725	5.43237
		3.04949	19.3054	3.92722	16.7792	5.33285	12.2256	6.81181	9.92227	8.61965	7.64017	10.3186	5.29438
		3.06834	19.0507	3.93979	16.5138	5.34961	11.9815	6.85161	9.75244	8.66573	7.50218	10.3646	5.15639
		3.07044	18.7641	3.95865	16.2379	5.37056	11.7161	6.88303	9.52954	8.71391	7.34296	10.4149	5.0184
		3.0872	18.4987	3.96912	15.9619			6.91026	9.29602	8.75371	7.17313	10.4631	4.91226
		3.08929	18.2121	3.97121	15.6753			6.9354	9.04127	8.8019	7.02453	10.5071	4.74243
										8.8417	6.84409	10.5532	4.58321
										8.89197	6.7061	10.6014	4.47707
										8.91292	6.45135	10.6412	4.27539
												10.683	4.12679
												10.7229	3.93573
												10.7627	3.77651
												10.8087	3.6173
												10.8444	3.42624
												10.8779	3.19272

## Sheet: Sheet 4
Traction test results(Traction-Speed)
Traction force	Traction power	Traction force	Traction power	Traction force	Traction power	Traction force	Traction power	Traction force	Traction power	Traction force	Traction power	Traction force	Traction power
FT(kN)	PT(kW)	FT(kN)	PT(kW)	FT(kN)	PT(kW)	FT(kN)	PT(kW)	FT(kN)	PT(kW)	FT(kN)	PT(kW)	FT(kN)	PT(kW)
1.61528	15.0229	2.24583	17.3005	2.84255	18.8237	4.13747	20.8641	5.4493	21.647	7.07761	21.5047	8.73249	20.0954
1.6491	15.1367	2.27723	17.4002	2.87879	18.9233	4.19545	20.8925	5.51452	21.6518	7.14042	21.4999	8.7953	20.0242
1.67809	15.2506	2.29414	17.5093	2.91986	19.0087	4.2486	20.9447	5.57492	21.6708	7.1984	21.4667	8.86778	19.9293
1.70467	15.3598	2.33038	17.5995	2.9561	19.1131	4.29933	21.0017	5.63532	21.7135	7.26121	21.4382	8.93059	19.8154
1.73366	15.4689	2.36421	17.6944	3.00683	19.1938	4.35973	21.0302	5.69813	21.7135	7.32161	21.4003	8.99824	19.7063
1.7699	15.5686	2.40528	17.7845	3.05757	19.265	4.42013	21.0824	5.75611	21.6613	7.37959	21.3576	9.07313	19.5971
1.79889	15.6777	2.45118	17.8604	3.1083	19.3362	4.47811	21.0966	5.82134	21.6565	7.43757	21.3244	9.12386	19.4785
1.83271	15.7773	2.49466	17.9364	3.16628	19.3694	4.53609	21.0776	5.88899	21.6375	7.49797	21.2816	9.19151	19.3836
1.8617	15.8817	2.53815	18.0218	3.22426	19.4168	4.60132	21.0729	5.9518	21.5711	7.5487	21.2294	9.24949	19.2365
1.89311	15.9861	2.5913	18.0787	3.28949	19.4263	4.6593	21.0207	6.01703	21.5236	7.59944	21.163	9.30264	19.0989
1.93659	16.0715	2.64203	18.1167	3.34747	19.3741	4.71487	20.9685	6.07501	21.462	7.655	21.0966	9.36545	18.9471
1.98733	16.1427	2.70001	18.1214	3.39821	19.3077	4.76801	20.9163	6.12816	21.3955	7.7154	21.0586	9.42343	18.8
2.04289	16.1807	2.75075	18.055	3.44411	19.227	4.81875	20.8404	6.18856	21.3339	7.75889	20.9637	9.48383	18.6481
2.09846	16.1474	2.80148	17.9791	3.48276	19.1416	4.8574	20.7455	6.23446	21.2389	7.8072	20.8925	9.53698	18.4725
2.13711	16.0668	2.83772	17.8842	3.52142	19.0467	4.89847	20.6553	6.28036	21.1488	7.85311	20.8071	9.59496	18.3065
2.16852	15.9671	2.87154	17.7845	3.54799	18.9376	4.9323	20.5556	6.32143	21.0539	7.89901	20.7122	9.6457	18.1689
2.19268	15.8533	2.8957	17.6754	3.57215	18.8284	4.96853	20.456	6.35767	20.959	7.94008	20.6126	9.68435	18.0028
2.21684	15.7441	2.92469	17.571	3.59389	18.7193	5.00236	20.3564	6.40116	20.8736	7.9884	20.5319	9.73992	17.832
2.23858	15.6302	2.94643	17.4618	3.62047	18.6149	5.03618	20.2567	6.43981	20.7692	8.0343	20.4465	9.76649	17.6801
2.25549	15.5163	2.96093	17.348	3.63979	18.501	5.06759	20.1618	6.48088	20.6695	8.07537	20.3516	9.82447	17.533
2.26515	15.3977	2.98267	17.2341	3.65187	18.3871	5.09658	20.0527	6.50746	20.5604	8.1261	20.2662	9.86554	17.3527
2.28206	15.2838	2.98992	17.1154	3.6712	18.2733	5.11107	19.934	6.53403	20.456	8.15751	20.1618	9.91144	17.1866
2.2869	15.1605	3.002	17.0016	3.68811	18.1594	5.13281	19.8249	6.56302	20.3516	8.19375	20.0622	9.95493	17.03
2.30139	15.0418	3.01891	16.8924	3.70261	18.0407	5.15214	19.711	6.59201	20.2425	8.22757	19.9625	9.98392	16.8734
2.30864	14.9232	3.02616	16.7785	3.71469	17.9221	5.1763	19.5971	6.61375	20.1333	8.26381	19.8724	10.0202	16.7169
2.31347	14.8046	3.03341	16.6647	3.72918	17.8035	5.19804	19.4928	6.6355	20.0242	8.28797	19.7632	10.0298	16.565
2.3183	14.6812	3.0479	16.5555	3.74126	17.6849	5.20771	19.3741	6.66207	19.9198	8.3242	19.6636	10.0733	16.4369
2.32797	14.5626	3.05757	16.4369	3.75093	17.5662	5.22703	19.2602	6.68623	19.8059	8.35319	19.5497	10.1096	16.2803
2.34488	14.4535	3.05757	16.3135	3.76059	17.4476	5.23911	19.1464	6.71281	19.7015	8.38702	19.4548	10.153	16.1237
2.34488	14.3396	3.06481	16.1949	3.76301	17.329	5.25844	19.0325	6.73213	19.5924	8.41359	19.3551	10.1868	15.9576
		3.07448	16.0763	3.7775	17.2151	5.2681	18.9186	6.75388	19.4738	8.44017	19.2555	10.2013	15.7678
		3.07448	15.9529	3.7775	17.0917	5.2826	18.8047	6.76112	19.3551	8.4764	19.1653	10.2376	15.597
		3.07931	15.8295	3.78958	16.9779	5.29226	18.6813	6.7877	19.246	8.49332	19.0514	10.2714	15.4547
		3.09622	15.7204	3.80166	16.864	5.30434	18.558	6.79978	19.1274	8.52231	18.9423	10.2859	15.3028
				3.79924	16.7453	5.31159	18.4393	6.81427	19.0087	8.54888	18.8284	10.3149	15.1557
				3.80166	16.622	5.32367	18.3255	6.8336	18.8996	8.57787	18.7193	10.3415	14.9991
						5.33575	18.2068	6.84085	18.7762	8.59962	18.6102	10.3632	14.8378
						5.33575	18.0882	6.86018	18.6576	8.62136	18.4963	10.3898	14.6812
						5.34783	17.9648	6.8795	18.5437	8.63827	18.3824	10.4091	14.5151
						5.35024	17.8414	6.88192	18.4298	8.65518	18.2685	10.4333	14.3728
						5.36957	17.7323	6.894	18.297	8.67209	18.1546	10.4598	14.1877
						5.36716	17.6042	6.91091	18.1736	8.69625	18.0407	10.4792	14.0169
								6.91091	18.0502	8.71799	17.9269	10.4913	13.8461
								6.92782	17.9221	8.73732	17.8177	10.5275	13.6942
								6.9399	17.8035	8.75423	17.6991	10.5323	13.5282
								6.94956	17.6849	8.76631	17.5805	10.5444	13.3526
								6.94956	17.5662	8.77839	17.4571	10.5637	13.1723
										8.80013	17.348	10.5903	13.0109
										8.81946	17.2341	10.6217	12.8211
										8.82188	17.1154	10.6314	12.6266
										8.83396	16.9968	10.6507	12.4131
										8.85328	16.8877	10.6724	12.2138
										8.86295	16.7738	10.6894	12.0145
										8.87503	16.6552	10.7063	11.8342
										8.88469	16.5365	10.7256	11.6301
										8.88711	16.4179	10.7425	11.4213
										8.90402	16.304	10.7643	11.2126
										8.9161	16.1902	10.7836	11.0322
												10.7957	10.8092
												10.8126	10.6479
												10.8174	10.4486
												10.8319	10.2635
												10.8512	10.0927
												10.844	9.92663
												10.8633	9.73682
												10.8826	9.58498
												10.885	9.39043
												10.9044	9.23859
												10.902	9.06777
												10.9044	8.94439

## Sheet: Sheet 5
Traction performance test results(Speed characteristics)
Traction force	Speed	Traction force	Speed	Traction force	Speed	Traction force	Speed
FT(kN)	v(km/h)	FT(kN)	v(km/h)	FT(kN)	v(km/h)	FT(kN)	v(km/h)
11.0004	0	8.00487	0	5.77443	0	4.00424	0
11.0004	0.58133	8.0029	0.6684	5.77443	0.63575	4.00228	0.45072
11.0004	0.87519	8.0029	1.03845	5.77443	1.68059	4.00424	1.0711
11.0004	1.19082	8.00487	2.25743	5.7764	2.89957	4.00424	1.68059
11.0004	1.49557	8.01273	3.45465	5.7764	4.11856	4.00424	2.59483
11.0004	1.80031	8.01273	4.67363	5.7764	5.0328	4.00424	3.50907
11.0004	2.08329	8.01273	6.19736	5.7764	6.25178	4.00424	4.72805
11.0004	2.38804	8.01667	7.73197	5.7764	7.16602	4.00424	5.94703
11.0004	2.6819	8.02453	8.99449	5.7764	8.385	4.00424	7.16602
11.0004	2.97576	8.03043	9.88696	5.7764	9.60398	4.00424	8.385
11.0004	3.40023	7.93406	10.0829	5.7764	10.5182	4.00424	9.90873
10.9552	3.73763	7.84555	10.2352	5.7764	11.4325	4.00424	11.1277
10.9217	3.9553	7.75901	10.3985	5.7764	12.3467	4.00424	12.6514
10.8863	4.15121	7.66656	10.5509	5.7764	13.2609	4.00424	13.8704
10.8509	4.358	7.58199	10.6706	5.7764	14.1752	4.00424	15.0894
10.8096	4.53214	7.49348	10.8447	5.71346	14.382	4.00424	16.3084
10.7664	4.68451	7.4266	10.9536	5.64855	14.567	4.00424	17.5274
10.7231	4.826	7.35776	11.0733	5.58758	14.7302	4.00424	18.4416
10.6818	4.97838	7.28106	11.2039	5.47743	14.9588	4.00424	19.5082
10.6385	5.11987	7.19255	11.3454	5.40269	15.1656	3.94327	19.7694
10.5952	5.26135	7.11977	11.476	5.32795	15.3615	3.88033	19.998
10.55	5.39196	7.0293	11.6719	5.26304	15.5357	3.82526	20.2483
10.5087	5.55522	6.95259	11.8243	5.19814	15.688	3.75052	20.5204
10.4635	5.68582	6.85621	12.0093	5.1411	15.8948	3.68168	20.8361
10.4162	5.78378	6.7559	12.1726	5.07422	16.0907	3.62857	21.0755
10.3651	5.84908	6.67329	12.3467	5.00342	16.2649	3.57547	21.3258
10.3179	5.97968	6.58675	12.51	4.93458	16.4717	3.52433	21.5326
10.2727	6.13206	6.50217	12.695	4.87164	16.6458	3.46925	21.7938
10.2215	6.20824	6.4117	12.88	4.81853	16.7764	3.41222	22.0224
10.1704	6.29531	6.31139	13.0541	4.76739	16.9723	3.35321	22.3271
10.1252	6.4368	6.21894	13.2283	4.71232	17.0811	3.30207	22.5883
10.0779	6.54564	6.13634	13.446	4.65725	17.2879	3.24503	22.8604
10.0307	6.6436	6.04979	13.631	4.59824	17.473	3.18799	23.1325
9.98354	6.74155	5.97112	13.816	4.54317	17.6471	3.14079	23.4155
9.93437	6.81774	5.91014	13.9357	4.49596	17.8212	3.08178	23.6876
9.88716	6.90481	5.77836	14.1534	4.44482	17.9736	3.03261	24.025
9.83799	6.98099	5.70362	14.3928	4.38385	18.1369	2.97164	24.2536
9.78882	7.06806	5.60725	14.6541	4.33665	18.3328	2.9264	24.5365
9.73965	7.15513	5.4853	14.9153	4.28747	18.5287	2.88116	24.8086
9.69048	7.23132	5.39679	15.1656	4.23043	18.6811	2.83592	25.0372
9.6413	7.30751	5.30238	15.4268	4.18126	18.9205	2.79658	25.3093
9.59213	7.38369	5.23944	15.6009	4.11832	19.1164	2.75725	25.5487
9.54099	7.47076	5.17453	15.7969	4.02391	19.4647	2.72184	25.7991
9.49182	7.55783	5.09783	16.0254	3.95901	19.715	2.6766	26.0058
9.44462	7.63402	5.02505	16.1887	3.89803	19.9654	2.64317	26.2671
9.39741	7.71021	4.95228	16.4063	3.83116	20.183	2.61366	26.5283
9.35021	7.79728	4.8736	16.6458	3.75642	20.5095	2.57433	26.7568
9.303	7.87346	4.78509	16.907	3.70135	20.7925	2.53302	26.9745
9.2558	7.94965	4.72412	17.092	3.64431	20.9884	2.48582	27.301
9.20859	8.03672	4.66118	17.2553	3.59317	21.2496	2.44451	27.6058
9.15942	8.12379	4.60414	17.4512	3.5381	21.4455	2.41501	27.8779
9.11025	8.19998	4.553	17.6362	3.49482	21.6306	2.37371	28.0738
9.06108	8.27616	4.49793	17.8212	3.44762	21.8809	2.34224	28.4112
9.0119	8.36323	4.45072	17.9845	3.39255	22.1203	2.29896	28.5962
8.9647	8.4503	4.39762	18.126	3.34141	22.3816	2.27143	28.9227
8.91553	8.53737	4.34845	18.2675	3.28634	22.6428	2.22029	29.1839
8.86636	8.61356	4.30321	18.4634	3.23913	22.8931	2.19275	29.4995
8.81718	8.70063	4.24617	18.6266	3.19193	23.1652	2.14555	29.6737
8.76801	8.77682	4.20093	18.8117	3.13489	23.4155	2.12391	30.0655
8.71884	8.853	4.15569	19.0293	3.08571	23.6985	2.07671	30.3049
8.67164	8.94007	4.09472	19.1817	3.03851	23.9923	2.0413	30.7076
8.62246	9.02714	4.01801	19.4538	2.9795	24.21	2.0059	30.9906
8.57329	9.1251	3.96097	19.715	2.92836	24.4821	1.9705	31.3171
8.51429	9.1251	3.9177	19.8892	2.89099	24.7651	1.93903	31.6001
8.46315	9.22305	3.86066	20.1068	2.83592	25.0045	1.90362	31.8722
8.40217	9.32101	3.81739	20.281	2.79068	25.3419	1.88395	32.1987
8.30186	9.48426	3.75248	20.4769	2.75725	25.6249	1.83872	32.4273
8.20942	9.62575			2.71201	25.8644	1.81905	32.7865
8.11698	9.76724			2.6589	26.1364	1.78364	33.0803
8.02847	9.89785			2.62153	26.4086	1.75217	33.3306
7.91046	10.1264			2.58613	26.6698	1.73447	33.6245
7.65083	10.54			2.54286	26.931	1.703	33.8966
7.50135	10.8338			2.48975	27.2793	1.66957	34.1687
7.42267	10.9536					1.65186	34.5061
7.34596	11.0733					1.62826	34.8
7.24565	11.291					1.58696	35.0612
7.16108	11.3672					1.56139	35.3224
6.99783	11.7263					1.52992	35.5945
6.84244	12.0202					1.48665	36.1386
6.65362	12.4011
6.46087	12.7603
6.28778	13.0759
6.1088	13.4677
5.93571	13.8704
5.7823	14.1534
5.65248	14.5235
5.57381	14.7085
5.4853	14.9153

## Sheet: Sheet 6
Traction performance test results(Speed characteristics)
Traction force	Traction power	Traction force	Traction power	Traction force	Traction power	Traction force	Traction power
FT(kN)	PT(kW)	FT(kN)	PT(kW)	FT(kN)	PT(kW)	FT(kN)	PT(kW)
10.9795	0	8.03661	0	5.76234	0	4.01485	0
10.9834	9.34104	8.03466	21.628	5.77011	22.4106	4.01873	21.4407
10.9795	9.72898	8.03272	21.9557	5.77011	22.7584	4.0129	21.7417
10.964	10.0968	7.9433	22.0293	5.69625	22.7717	3.94292	21.6681
10.9504	10.4313	7.86166	22.0895	5.62821	22.7717	3.86517	21.5812
10.9387	10.7256	7.76447	22.1698	5.56018	22.7517	3.76798	21.434
10.9251	11.0132	7.68089	22.2099	5.48437	22.745	3.67662	21.3404
10.9115	11.2807	7.6148	22.2701	5.40856	22.745	3.57749	21.1999
10.894	11.5683	7.54093	22.3102	5.33275	22.6447	3.51723	21.0862
10.8824	11.8493	7.46901	22.3704	5.26278	22.638	3.45308	21.0126
10.8649	12.1235	7.39515	22.4306	5.1928	22.638	3.39477	20.8989
10.8454	12.4245	7.31739	22.4774	5.12477	22.6112	3.3384	20.812
10.8221	12.7054	7.2377	22.5243	5.05868	22.5778	3.28591	20.705
10.8027	12.9863	7.16383	22.531	4.99064	22.5376	3.22565	20.6046
10.7793	13.2873	7.09774	22.5978	4.92844	22.5376	3.16734	20.5043
10.7541	13.5615	7.02193	22.6112	4.86624	22.4774	3.11291	20.404
10.7307	13.8291	6.9539	22.638	4.80404	22.4507	3.05849	20.3037
10.7016	14.11	6.88392	22.6447	4.73989	22.3972	3.00406	20.1699
10.6744	14.3508	6.81394	22.6714	4.6738	22.3437	2.95158	20.0428
10.6491	14.605	6.73425	22.7249	4.60577	22.2968	2.88937	19.9625
10.6238	14.8391	6.65649	22.7182	4.53968	22.25	2.83689	19.8488
10.5966	15.0464	6.58652	22.745	4.47359	22.2032	2.79218	19.7217
10.5655	15.3006	6.50682	22.7717	4.40944	22.1564	2.74748	19.6147
10.5344	15.5213	6.42907	22.7717	4.34918	22.1029	2.70666	19.501
10.5033	15.742	6.34937	22.7717	4.28698	22.0427	2.66584	19.3739
10.4683	15.9561	6.26773	22.7717	4.22283	21.9892	2.62113	19.2803
10.4353	16.1768	6.18609	22.7717	4.16258	21.9156	2.58031	19.1666
10.3964	16.3975	6.11028	22.7717	4.10232	21.8621	2.5356	19.0729
10.3595	16.6182	6.02864	22.7717	4.00318	21.7417	2.49089	18.9659
10.3167	16.8323	5.94311	22.7717	3.92543	21.6414	2.43452	18.7653
10.2739	17.0329	5.86925	22.7717	3.85156	21.5678	2.37815	18.5914
10.2351	17.2603	5.78566	22.7717	3.76604	21.4541	2.32955	18.4442
10.1904	17.461	5.70208	22.765	3.67273	21.3203	2.28096	18.3171
10.1456	17.655	5.62238	22.765	3.60664	21.22	2.23431	18.1767
10.097	17.8422	5.49215	22.765	3.54639	21.133	2.18571	18.0228
10.0485	18.0028	5.41051	22.7584	3.48807	21.0595	2.14489	17.8757
10.0038	18.2168	5.31137	22.658	3.4317	20.9658	2.10602	17.7285
9.95127	18.3974	5.24723	22.6514	3.37727	20.8923	2.0652	17.5948
9.8949	18.5646	5.16559	22.6246	3.32868	20.7852	2.02438	17.4342
9.84241	18.7452	5.09755	22.5978	3.27619	20.7116	1.98355	17.2938
9.78799	18.899	5.02369	22.5443	3.21788	20.6046	1.94662	17.1466
9.72967	19.0462	4.9576	22.5176	3.1654	20.4976	1.91358	16.9995
9.66747	19.1867	4.88956	22.4774	3.11291	20.3973	1.87276	16.859
9.61693	19.3672	4.83125	22.4574	3.05071	20.2836	1.83194	16.7119
9.55862	19.4943	4.7671	22.4239	3.00017	20.1699	1.79695	16.5513
9.5003	19.6749	4.70101	22.3571	2.94769	20.0227	1.76585	16.3774
9.4381	19.8221	4.62715	22.3236	2.88743	19.9425	1.72697	16.237
9.37395	19.9491	4.55328	22.2835	2.82523	19.8154	1.71142	16.0564
9.2962	20.1097	4.47747	22.2166	2.77469	19.6749	1.67254	15.9427
9.22622	20.2702	4.4075	22.1564	2.72609	19.5478	1.6395	15.7889
9.1543	20.4107	4.34724	22.1096	2.6775	19.4408	1.59674	15.6283
9.09016	20.511	4.28504	22.0427	2.6289	19.3338	1.56758	15.4477
9.0299	20.6448	4.22089	21.9892	2.58614	19.2067	1.51121	15.1467
8.95409	20.7852	4.15869	21.9223	2.54726	19.0729
8.86273	20.9257	4.08677	21.842	2.49284	18.9726
8.78109	21.0461	4.00707	21.7751	2.43258	18.7786
8.715	21.1598	3.94876	21.6815
8.64891	21.2401	3.88461	21.6213
8.57699	21.3203	3.82241	21.5343
8.51284	21.4474	3.75826	21.4273
8.42343	21.5544
8.34567	21.6146
8.26986	21.6882
8.19794	21.7685
8.12408	21.842
8.02494	21.9624
7.93358	22.0293
7.82667	22.1096
7.73531	22.1965
7.65562	22.23
7.58758	22.2701
7.51761	22.3437
7.43985	22.3972
7.34461	22.4641
7.25908	22.5109
7.1891	22.5243
7.11135	22.5711
7.02582	22.6045
6.94418	22.6647
6.86837	22.6514
6.79062	22.7182
6.71481	22.7316
6.61567	22.7249
6.5282	22.7784
6.44656	22.7851
6.36103	22.7851
6.28328	22.7851
6.20164	22.7851
6.11028	22.7918
6.03836	22.7918
5.9645	22.7918
5.89257	22.7918
5.77206	22.7717
5.68264	22.7918
5.59711	22.7851
5.48243	22.745
